# Supplementary material for: Observation of conformational changes that underlie the catalytic cycle of Xrn2
Source: Nat Chem Biol. 2022 Aug 25;18(10):1152–60. doi: 10.1038/s41589-022-01111-6 (PMC9512700; doi:10.1038/s41589-022-01111-6)
Supplement: Source Data Fig. 1 — RNA binding data and RNA degradation data. [file 41589_2022_1111_MOESM3_ESM.xlsx]

## Sheet: Figure 1G
Xrn2 5mer : RNA (5 nM)
Measurement 1		Measurement 2		Measurement 3
Protein concentration (nM)	mAnisotropy	Protein concentration (nM)	mAnisotropy	Protein concentration (nM)	mAnisotropy
0	30.6667	0	32.6667	0	34.3333
5	121.333	5	125	5	109.667
10	162.333	10	161.667	10	162.333
30	192.667	30	189	30	188
100	213.333	100	205	100	206.667
400	223	400	222.333	400	222.333
1000	234.667	1000	231.667	1000	235.333
kD=3.455 nM		kD=3.2324 nM		kD=4.1769 nM
kD= 3.6214 (0.4938) nM
Xrn2 Delta ZF 5mer : RNA (5 nM)
Measurement 1		Measurement 2		Measurement 3
Protein concentration (nM)	mAnisotropy	Protein concentration (nM)	mAnisotropy	Protein concentration (nM)	mAnisotropy
0	30.2778	0	31.1111	0	33
5	94.6667	5	97.6111	5	94.7778
10	119.444	10	119.278	10	118.444
30	140.111	30	140.167	30	133.722
100	173.167	100	171.833	100	157.111
400	178.111	400	179.5	400	178.667
1000	191.444	1000	193.111	1000	190.444
kD=5.9883 nM		kD=6.0697 nM		kD=6.6787 nM
kD=6.2456 (0.3773) nM
Xrn2 10mer : RNA (1 nM)
Measurement 1		Measurement 2		Measurement 3
Protein concentration (nM)	mAnisotropy	Protein concentration (nM)	mAnisotropy	Protein concentration (nM)	mAnisotropy
0	52	0	50	0	33
2	124	2	125	2	119.333
5	137.667	5	140	5	139.333
10	155	10	142.333	10	154.667
30	179	30	171.667	30	175.667
80	187.667	80	180	80	188.333
200	193	200	202.667	200	190
kD=2.2103 nM		kD=2.323 nM		kD=1.6041 nM
kD=2.0458 (0.3867) nM
Xrn2 DeltaZF 10mer : RNA (1 nM)
Measurement 1		Measurement 2		Measurement 3
Protein concentration (nM)	mAnisotropy	Protein concentration (nM)	mAnisotropy	Protein concentration (nM)	mAnisotropy
0	60.4667	0	69.4	0	56.4
2	79	2	100.133	2	106.133
5	102.2	5	126.533	5	123.6
10	124.267	10	140	10	130.8
30	162.067	30	165.133	30	164.6
80	176	80	181.6	80	180.533
200	186.333	200	193.4	200	189.4
kD=9.8052 nM		kD=6.4466 nM		kD=5.3549 nM
kD=7.2022 (2.3194) nM

## Sheet: Figure 1H
				Time [min]	0	1	2	3	5								Time [min]	0	1	2	3	5
Enzyme	RNA	Dataset	Component										Enzyme	RNA	Dataset	Component
Xrn2 WT	AU10	A	Nucleotides	Δconcentration [µM]	0	52.4632	104.156	155.961	264.174				Xrn2 ΔZnF	AU10	A	Nucleotides	Δconcentration [µM]	0	55.6468	109.861	168.712	281.261
				Intensity	205680	1103788	1988704	2875548	4728020								Intensity	177512	1130120	2058200	3065656	4992360
			RNA	Δconcentration [µM]	0	-1.7752	-2.9252	-3.9944	-6.14							RNA	Δconcentration [µM]	0	-1.7096	-2.5076	-3.956	-6.296
				Intensity	8950916	7815840	7080352	6396552	5024640								Intensity	8502012	7408868	6898400	5972256	4475920
		B	Nucleotides	Δconcentration [µM]	0	47.8476	95.6552	142.121	237.084						B	Nucleotides	Δconcentration [µM]	0	46.4164	95.5552	141.057	236.42
Rate	162.83			Intensity	184600	1003696	1822100	2617536	4243204				Rate	168.25			Intensity	184692	979284	1820484	2599424	4231924
Std	11.7		RNA	Δconcentration [µM]	0	-1.2896	-2.3244	-3.2952	-5.2776				Std	20.38		RNA	Δconcentration [µM]	0	-1.2968	-2.5924	-3.58	-5.5704
				Intensity	8569496	7744972	7083188	6462420	5194812								Intensity	9445184	8615844	7787476	7156008	5883216
Path	/misc/biophysik/std55969/master/HPLC/matlab/1683/1683_110_313/Analysis/fit_ntandrna_110_2datasets_final.m												Path	/misc/biophysik/std55969/master/HPLC/matlab/1821/1821_110_313/Analysis/fit_ntandrna_110_2datasets_final.m
				Time [min]	0	1	2	3	5								Time [min]	0	1	2	3	5
Enzyme	RNA	Dataset	Component										Enzyme	RNA	Dataset	Component
Xrn2 WT	GC8	A	Nucleotides	Δconcentration [µM]	0	54.6468	110.9	173.398	293.576				Xrn2 ΔZnF	GC8	A	Nucleotides	Δconcentration [µM]	0	49.7556	108.299	170.501	290.878
				Intensity	191376	1094404	2023984	3056748	5042668								Intensity	203584	1025784	1993212	3021084	5010296
			RNA	Δconcentration [µM]	0	0.7764	-1.0348	-2.5592	-6.0076							RNA	Δconcentration [µM]	0	-2.2568	-3.67	-5.0852	-8.2084
				Intensity	10420884	10828176	9877976	9078048	7268736								Intensity	11326020	10141808	9400504	8657884	7019156
		B	Nucleotides	Δconcentration [µM]	0	39.9524	92.0656	142.988	242.942						B	Nucleotides	Δconcentration [µM]	0	44.2304	98.9772	156.336	267.932
Rate	35.14			Intensity	252992	913196	1774364	2615836	4267572				Rate	36.69			Intensity	196188	927088	1831772	2779616	4623716
Std	4.07		RNA	Δconcentration [µM]	0	-1.3788	-2.5912	-3.4924	-7.11				Std	2.08		RNA	Δconcentration [µM]	0	-1.8304	-3.0736	-4.4076	-7.444
				Intensity	11342420	10618996	9982772	9510052	7611828								Intensity	11710860	10750540	10098256	9398164	7805052
Path	/misc/biophysik/std55969/master/HPLC/matlab/1683/1683_187_313/Analysis/fit_ntandrna_187_2datasets_final.m												Path	/misc/biophysik/std55969/master/HPLC/matlab/1821/1821_187_313/Analysis/fit_ntandrna_187_2datasets_final.m
	RNA eluted as three peaks → added three peaks together
				Time [min]	0	1	2	3	5								Time [min]	0	1	2	3	5
Enzyme	RNA	Dataset	Component									2	Enzyme	RNA	Dataset	Component
Xrn2 WT	GC10	A	Nucleotides	Δconcentration [µM]	0	37.1368	80.0488	123.432	218.751				Xrn2 ΔZnF	GC10	A	Nucleotides	Δconcentration [µM]	0	30.208	61.9652	96.3472	163.338
				Intensity	187068	793348	1493904	2202168	3758284								Intensity	194320	687480	1205932	1767236	2860900
			RNA	Δconcentration [µM]	0	-1.338	-2.2576	-3.2736	-5.5752							RNA	Δconcentration [µM]	0	-1.0688	-1.734	-2.4592	-4.1568
				Intensity	5472308	4701388	4171624	3586432	2260296								Intensity	5585920	4970272	4587044	4169176	3191080
		B	Nucleotides	Δconcentration [µM]	0	29.9072	59.38	91.2752	158.116						B	Nucleotides	Δconcentration [µM]	0	25.5904	54.4336	86.5804	153.282
Rate	12			Intensity	181188	669440	1150596	1671304	2762516				Rate	10.1			Intensity	192384	610160	1081040	1605852	2694796
Std	2.96		RNA	Δconcentration [µM]	0	-1.1584	-2.1796	-2.8736	-4.3656				Std	0.33		RNA	Δconcentration [µM]	0	-0.76	-1.806	-2.4388	-4.0056
				Intensity	6250032	5582612	4994464	4594616	3734924								Intensity	6047612	5609848	5007152	4642568	3739888
Path	/misc/biophysik/std55969/master/HPLC/matlab/1683/1683_111_313/Analysis/fit_ntandrna_111_2datasets_final.m												Path	/misc/biophysik/std55969/master/HPLC/matlab/1821/1821_111_313/Analysis/fit_ntandrna_111_2datasets_final.m
				Time [min]	0	1	2	3	5								Time [min]	0	1	2	3	5
Enzyme	RNA	Dataset	Component										Enzyme	RNA	Dataset	Component
Xrn2 WT	GC12	A	Nucleotides	Δconcentration [µM]	0	20.5116	42.876	63.944	105.878				Xrn2 ΔZnF	GC12	A	Nucleotides	Δconcentration [µM]	0	32.924	62.498	93.5008	159.178
				Intensity	187680	550628	946356	1319148	2061160								Intensity	213752	796332	1319628	1868216	3030340
			RNA	Δconcentration [µM]	0	-0.6688	-1.096	-1.5724	-2.6476							RNA	Δconcentration [µM]	0	-0.768	-1.5336	-2.266	-3.72
				Intensity	6431576	6016616	5751604	5455964	4788956								Intensity	6426644	5950028	5475228	5020676	4118460
		B	Nucleotides	Δconcentration [µM]	0	18.9508	34.3904	52.5564	88.13						B	Nucleotides	Δconcentration [µM]	0	37.4504	71.5476	107.221	179.038
Rate	6.35			Intensity	198252	533580	806780	1128220	1757680				Rate	4.44			Intensity	187064	849736	1453072	2084304	3355068
Std	0.86		RNA	Δconcentration [µM]	0	-0.774	-0.8408	-1.11	-2.046				Std	0.39		RNA	Δconcentration [µM]	0	-1.1476	-2.0348	-2.8832	-4.7532
				Intensity	6386364	5906188	5864668	5697604	5116832								Intensity	6339360	5627380	5076736	4550448	3390188
Path	/misc/biophysik/std55969/master/HPLC/matlab/1683/1683_151_313/Analysis/fit_ntandrna_151_2datasets_final.m												Path	/misc/biophysik/std55969/master/HPLC/matlab/1821/1821_151_313/Analysis/fit_ntandrna_151_2datasets_final.m
				Time [min]	0	1	2	3	5								Time [min]	0	1	2	3	5
Enzyme	RNA	Dataset	Component										Enzyme	RNA	Dataset	Component
Xrn2 WT	GC14	A	Nucleotides	Δconcentration [µM]	0	33.88	72.446	111.612	188.473				Xrn2 ΔZnF	GC14	A	Nucleotides	Δconcentration [µM]	0	33.932	65.3364	99.2248	155.549
				Intensity	213128	757704	1377600	2007144	3242580								Intensity	209140	754552	1259336	1804048	2709376
			RNA	Δconcentration [µM]	0	-1.4008	-2.0512	-2.9168	-4.5468							RNA	Δconcentration [µM]	0	-1.21	-1.9528	-2.6384	-4.2616
				Intensity	7467200	6535840	6103416	5528188	4444520								Intensity	7473436	6669044	6175268	5719392	4640200
		B	Nucleotides	Δconcentration [µM]	0	30.8264	60.872	92.6392	149.336						B	Nucleotides	Δconcentration [µM]	0	37.4408	65.2308	102.262	159.104
Rate	7.35			Intensity	205020	700516	1183456	1694068	2605396				Rate	4.21			Intensity	204384	806192	1252880	1848116	2761760
Std	1.1		RNA	Δconcentration [µM]	0	-0.9344	-1.92	-2.54	-3.86				Std	0.07		RNA	Δconcentration [µM]	0	-0.8928	-2.466	-3.1928	-4.7396
				Intensity	8298684	7677480	7022120	6609996	5732636								Intensity	8148168	7554496	6508676	6025612	4997260
Path	/misc/biophysik/std55969/master/HPLC/matlab/1683/1683_152_313/Analysis/fit_ntandrna_152_2datasets_final.m												Path	/misc/biophysik/std55969/master/HPLC/matlab/1821/1821_152_313/Analysis/fit_ntandrna_152_2datasets_final.m
