# Supplementary material for: Observation of conformational changes that underlie the catalytic cycle of Xrn2
Source: Nat Chem Biol. 2022 Aug 25;18(10):1152–60. doi: 10.1038/s41589-022-01111-6 (PMC9512700; doi:10.1038/s41589-022-01111-6)
Supplement: Source Data Fig. 5 — RNA degradation data. [file 41589_2022_1111_MOESM4_ESM.xlsx]

## Sheet: Figure 5B
				Time [min]	0	1	2	3	5								Time [min]	0	1	2	3	5
Enzyme	RNA	Dataset	Component										Enzyme	RNA	Dataset	Component
Xrn2 WT	AU10	A	Nucleotides	Δconcentration [µM]	0	52.4632	104.156	155.961	264.174				Xrn2 WT	GC12	A	Nucleotides	Δconcentration [µM]	0	20.5116	42.876	63.944	105.878
				Intensity	205680	1103788	1988704	2875548	4728020								Intensity	187680	550628	946356	1319148	2061160
			RNA	Δconcentration [µM]	0	-1.7752	-2.9252	-3.9944	-6.14							RNA	Δconcentration [µM]	0	-0.6688	-1.096	-1.5724	-2.6476
				Intensity	8950916	7815840	7080352	6396552	5024640								Intensity	6431576	6016616	5751604	5455964	4788956
		B	Nucleotides	Δconcentration [µM]	0	47.8476	95.6552	142.121	237.084						B	Nucleotides	Δconcentration [µM]	0	18.9508	34.3904	52.5564	88.13
Rate	162.83			Intensity	184600	1003696	1822100	2617536	4243204				Rate	6.35			Intensity	198252	533580	806780	1128220	1757680
Std	11.7		RNA	Δconcentration [µM]	0	-1.2896	-2.3244	-3.2952	-5.2776				Std	0.86		RNA	Δconcentration [µM]	0	-0.774	-0.8408	-1.11	-2.046
				Intensity	8569496	7744972	7083188	6462420	5194812								Intensity	6386364	5906188	5864668	5697604	5116832
Path	/misc/biophysik/std55969/master/HPLC/matlab/1683/1683_110_313/Analysis/fit_ntandrna_110_2datasets_final.m												Path	/misc/biophysik/std55969/master/HPLC/matlab/1683/1683_151_313/Analysis/fit_ntandrna_151_2datasets_final.m
				Time [min]	0	1	2	3	5								Time [min]	0	1	2	3	5
Enzyme	RNA	Dataset	Component										Enzyme	RNA	Dataset	Component
Xrn2 A5F	AU10	A	Nucleotides	Δconcentration [µM]	0	38.8292	75.6456	111.21	179.428				Xrn2 A5F	GC12	A	Nucleotides	Δconcentration [µM]	0	11.7508	22.7136	33.9376	58.152
				Intensity	210352	875060	1505312	2114128	3281940								Intensity	216052	423976	617964	816568	1245032
			RNA	Δconcentration [µM]	0	-1.1808	-2.0568	-2.7332	-4.3624							RNA	Δconcentration [µM]	0	-0.7508	-0.6852	-0.8748	-1.2552
				Intensity	8734260	7979276	7419088	6986392	5944664								Intensity	6532204	6066472	6107148	5989372	5753492
		B	Nucleotides	Δconcentration [µM]	0	34.0768	67.4988	95.3728	153.31						B	Nucleotides	Δconcentration [µM]	0	9.2172	17.5052	26.084	43.6608
Rate	107.89			Intensity	201168	784520	1356668	1833836	2825660				Rate	3.31			Intensity	185296	348388	495044	646844	957860
Std	12.2		RNA	Δconcentration [µM]	0	-1.384	-2.0916	-2.9192	-4.2376				Std	0.64		RNA	Δconcentration [µM]	0	-0.96	-0.886	-1.0468	-1.3852
				Intensity	10060692	9175632	8723124	8194028	7350848								Intensity	6188516	5592800	5638732	5539056	5329028
Path	/misc/biophysik/std55969/master/HPLC/matlab/2331/2331_110_313/Analysis/fit_ntandrna_110_2datasets_final.m												Path	/misc/biophysik/std55969/master/HPLC/matlab/2331/2331_151_313/Analysis/fit_ntandrna_151_2datasets_final.m
				Time [min]	0	1	2	3	5								Time [min]	0	1	2	3	5
Enzyme	RNA	Dataset	Component										Enzyme	RNA	Dataset	Component
Xrn2 ΔZnF N12C	AU10	A	Nucleotides	Δconcentration [µM]	0	37.5196	73.1548	111.733	186.388				Xrn2 ΔZnF N12C	GC12	A	Nucleotides	Δconcentration [µM]	0	26.254	52.1744	77.0404	125.034
				Intensity	174188	816476	1426512	2086920	3364920								Intensity	178964	643520	1102168	1542168	2391400
			RNA	Δconcentration [µM]	0	-1.4288	-2.058	-2.7948	-4.3488							RNA	Δconcentration [µM]	0	-0.9332	-1.3452	-2.0048	-3.318
				Intensity	8732616	7818964	7416736	6945476	5951612								Intensity	6425716	5846692	5591116	5181760	4367076
		B	Nucleotides	Δconcentration [µM]	0	44.038	90.8724	133.302	217.919						B	Nucleotides	Δconcentration [µM]	0	24.2632	49.3048	76.9992	129.882
Rate	127.07			Intensity	186928	940804	1742552	2468900	3917448				Rate	3.83			Intensity	167976	597304	1040404	1530448	2466184
Std	38.53		RNA	Δconcentration [µM]	0	-0.9508	-1.7276	-2.432	-4.3668				Std	0.81		RNA	Δconcentration [µM]	0	-0.6936	-3.0988	-3.6036	-3.9288
				Intensity	9126576	8518684	8021932	7571368	6334232								Intensity	6283456	5853172	4360652	4047644	3845804
		C	Nucleotides	Δconcentration [µM]	0	49.8944	102.419	149.934	258.286						C	Nucleotides	Δconcentration [µM]	0	42.7588	79.3528	118.152	192.216
				Intensity	206228	1060360	1959516	2772920	4627772								Intensity	164668	921268	1568788	2255320	3565852
			RNA	Δconcentration [µM]	0	-1.8508	-3.0176	-4.4064	-6.3168							RNA	Δconcentration [µM]	0	-1.3176	-2.5064	-3.4644	-5.4792
				Intensity	11406388	10222908	9476684	8588800	7367064								Intensity	6439508	5622036	4884364	4289948	3039804
		D	Nucleotides	Δconcentration [µM]	0	29.834	51.5152	73.5324	120.595						D	Nucleotides	Δconcentration [µM]	0	34.0568	57.1732	84.24	134.275
				Intensity	161292	672016	1043172	1420080	2225732								Intensity	169924	772544	1181580	1660516	2545872
			RNA	Δconcentration [µM]	0	-1.0768	-1.4684	-2.2252	-2.7424							RNA	Δconcentration [µM]	0	-1.0496	-1.7668	-2.4548	-3.766
				Intensity	8643652	7955200	7704700	7220840	6889908								Intensity	6814044	6162820	5717700	5290876	4477328
															samples were summed up from fragmented peaks
Path	/misc/biophysik/std55969/phd/HPLC/matlab/1913/1913_110_313/Analysis/fit_ntandrna_110_4datasets_final.m												Path	/misc/biophysik/std55969/phd/HPLC/matlab/1913/1913_151_313/Analysis/fit_ntandrna_151_4datasets_final.m
				Time [min]	0	1	2	3	5								Time [min]	0	1	2	3	5
Enzyme	RNA	Dataset	Component										Enzyme	RNA	Dataset	Component
Xrn2 ΔZnF N12C A5F	AU10	A	Nucleotides	Δconcentration [µM]	0	30.9696	62.3836	88.3972	143.416				Xrn2 ΔZnF N12C A5F	GC12	A	Nucleotides	Δconcentration [µM]	0	18.9304	33.6624	50.4604	82.7992
				Intensity	176096	706260	1244032	1689348	2631200								Intensity	175196	510164	770836	1068076	1640296
			RNA	Δconcentration [µM]	0	-1.1348	-1.5784	-2.2324	-3.42							RNA	Δconcentration [µM]	0	-0.3928	-0.9448	-1.3892	-2.1112
				Intensity	8600028	7874420	7590644	7172560	6413184								Intensity	6287132	6043364	5700980	5425256	4977200
		B	Nucleotides	Δconcentration [µM]	0	30.6544	62.2428	93.268	142.201						B	Nucleotides	Δconcentration [µM]	0	17.3216	32.8472	48.1644	79.69
Rate	93.08			Intensity	190892	715660	1256416	1787532	2625204				Rate	2.1			Intensity	184612	491108	765832	1036860	1594696
Std	2.4		RNA	Δconcentration [µM]	0	-1.0356	-1.5216	-1.974	-3.5836				Std	0.06		RNA	Δconcentration [µM]	0	-0.6312	-0.904	-1.2376	-1.9392
				Intensity	9337260	8675116	8364240	8074888	7045736								Intensity	6351808	5960068	5790964	5583836	5148540
Path	/misc/biophysik/std55969/master/HPLC/matlab/2316/2316_110_313/Analysis/fit_ntandrna_110_2datasets_final.m												Path	/misc/biophysik/std55969/master/HPLC/matlab/2316/2316_111_313/Analysis/fit_ntandrna_111_2datasets_final.m
