# Supplementary material for: Observation of conformational changes that underlie the catalytic cycle of Xrn2
Source: Nat Chem Biol. 2022 Aug 25;18(10):1152–60. doi: 10.1038/s41589-022-01111-6 (PMC9512700; doi:10.1038/s41589-022-01111-6)
Supplement: Source Data Extended Data Fig. 6 — RNA degradation data. [file 41589_2022_1111_MOESM5_ESM.xlsx]

## Sheet: Extended Data Fig. 6
				Time [min]	0	1	2	3	5								Time [min]	0	1	2	3	5
Enzyme	RNA	Dataset	Component										Enzyme	RNA	Dataset	Component
Xrn2 ΔZnF N12C (303K)	AU10	A	Nucleotides	Δconcentration [µM]	0	27.4312	48.7852	70.796	109.377				Xrn2 ΔZnF N12C (303K)	GC12	A	Nucleotides	Δconcentration [µM]	0	21.39	38.1672	53.7064	86.466
				Intensity	148536	618124	983680	1360480	2020944								Intensity	171708	550196	847060	1122024	1701692
			RNA	Δconcentration [µM]	0	-1.4744	-1.9012	-2.0196	-3.0616							RNA	Δconcentration [µM]	0	-0.768	-1.3036	-1.8056	-2.578
				Intensity	9144136	8201436	7928312	7852668	7186248								Intensity	6488952	6012472	5680184	5368628	4889492
		B	Nucleotides	Δconcentration [µM]	0	18.7912	37.0024	47.768	83.252						B	Nucleotides	Δconcentration [µM]	0	20.5444	30.7808	50.4676	67.4792
Rate	64.14			Intensity	217944	539624	851380	1035672	1643116				Rate	1.99			Intensity	170128	533656	714784	1063132	1364148
Std	12.25		RNA	Δconcentration [µM]	0	-1.8312	-2.1372	-5.6388	-2.9476				Std	0.33		RNA	Δconcentration [µM]	0	-0.73	-1.4144	1.724	-2.1524
				Intensity	10158992	8988120	8792372	6553200	8274076								Intensity	6827500	6374540	5949872	7897096	5492020
Path	/misc/biophysik/std55969/phd/HPLC/matlab/1913/1913_110_303/Analysis/fit_ntandrna_110_2datasets_final.m												Path	/misc/biophysik/std55969/phd/HPLC/matlab/1913/1913_151_303/Analysis/fit_ntandrna_151_2datasets_final.m
				Time [min]	0	1	2	3	5								Time [min]	0	1	2	3	5
Enzyme	RNA	Dataset	Component										Enzyme	RNA	Dataset	Component
Xrn2 ΔZnF N12C (305.5K)	AU10	A	Nucleotides	Δconcentration [µM]	0	31.0468	60.3232	86.5124	134.28				Xrn2 ΔZnF N12C (305.5K)	GC12	A	Nucleotides	Δconcentration [µM]	0	24.9232	43.5316	66.4612	104.712
				Intensity	155976	687460	1188640	1636964	2454684								Intensity	176260	617268	946536	1352264	2029108
			RNA	Δconcentration [µM]	0	-1.146	-1.9556	-2.3676	-4.624							RNA	Δconcentration [µM]	0	-1.1	-2.5096	-1.9088	-2.9392
				Intensity	9361292	8628452	8110872	7847284	6404540								Intensity	6487480	5805020	4930392	5303024	4663796
		B	Nucleotides	Δconcentration [µM]	0	17.8488	33.5132	47.4004	73.856						B	Nucleotides	Δconcentration [µM]	0	22.728	35.6396	50.2052	79.0608
Rate	67.38			Intensity	240044	545592	813752	1051484	1504368				Rate	2.47			Intensity	168936	571096	799568	1057296	1567884
Std	30.22		RNA	Δconcentration [µM]	0	-0.816	-1.7352	-1.3912	-1.918				Std	0.5		RNA	Δconcentration [µM]	0	-0.8824	-1.1844	-1.5228	-2.0588
				Intensity	9900312	9378424	8790828	9010664	8673784								Intensity	6821280	6273900	6086332	5876348	5543812
Path	/misc/biophysik/std55969/phd/HPLC/matlab/1913/1913_110_305.5/Analysis/fit_ntandrna_110_2datasets_final.m												Path	/misc/biophysik/std55969/phd/HPLC/matlab/1913/1913_151_305.5/Analysis/fit_ntandrna_151_2datasets_final.m
				Time [min]	0	1	2	3	5								Time [min]	0	1	2	3	5
Enzyme	RNA	Dataset	Component									2	Enzyme	RNA	Dataset	Component
Xrn2 ΔZnF N12C (308K)	AU10	A	Nucleotides	Δconcentration [µM]	0	35.5416	67.5108	100.405	161.684				Xrn2 ΔZnF N12C (308K)	GC12	A	Nucleotides	Δconcentration [µM]	0	31.0152	55.2464	82.6788	131.776
				Intensity	196120	804548	1351824	1914928	2963964								Intensity	168392	717196	1145956	1631360	2500116
			RNA	Δconcentration [µM]	0	-1.8668	-2.4884	-3.1024	-4.2528							RNA	Δconcentration [µM]	0	-1.4164	-2.4	-2.8108	-4.1384
				Intensity	11112624	9918968	9521460	9128716	8393156								Intensity	6966976	6088096	5477860	5223072	4399272
		B	Nucleotides	Δconcentration [µM]	0	23.92	43.5104	63.558	90.1856						B	Nucleotides	Δconcentration [µM]	0	25.9804	43.2492	62.3988	98.1604
Rate	81.71			Intensity	159840	569324	904684	1247876	1703708				Rate	3.08			Intensity	172144	631856	937420	1276268	1909056
Std	32.81		RNA	Δconcentration [µM]	0	-1.066	-1.702	-1.9956	-2.3472				Std	0.7		RNA	Δconcentration [µM]	0	-0.9388	-1.5132	-1.9152	-2.8072
				Intensity	8960384	8278832	7871904	7684156	7459568								Intensity	6751188	6168616	5812256	5562768	5009412
Path	/misc/biophysik/std55969/phd/HPLC/matlab/1913/1913_110_308/Analysis/fit_ntandrna_110_2datasets_final.m												Path	/misc/biophysik/std55969/phd/HPLC/matlab/1913/1913_151_308/Analysis/fit_ntandrna_151_2datasets_final.m
				Time [min]	0	1	2	3	5								Time [min]	0	1	2	3	5
Enzyme	RNA	Dataset	Component										Enzyme	RNA	Dataset	Component
Xrn2 ΔZnF N12C (310.5K)	AU10	A	Nucleotides	Δconcentration [µM]	0	46.2896	78.9892	117.173	188.896				Xrn2 ΔZnF N12C (310.5K)	GC12	A	Nucleotides	Δconcentration [µM]	0	33.2536	63.3104	94.028	155.754
				Intensity	192964	985384	1545164	2198828	3426640								Intensity	177472	765880	1297724	1841260	2933484
			RNA	Δconcentration [µM]	0	-1.4224	-2.6668	-3.5216	-5.3268							RNA	Δconcentration [µM]	0	-1.3896	-2.3776	-3.1624	-4.6704
				Intensity	11017400	10107768	9312024	8765444	7611008								Intensity	6932196	6070120	5456948	4970072	4034340
		B	Nucleotides	Δconcentration [µM]	0	26.4532	46.8964	68.7128	108.898						B	Nucleotides	Δconcentration [µM]	0	29.8528	53.9992	77.2448	120.288
Rate	95.71			Intensity	167164	620012	969976	1343444	2031360				Rate	3.57			Intensity	176180	704412	1131676	1542996	2304624
Std	36.18		RNA	Δconcentration [µM]	0	-0.7812	-1.226	-1.5664	-2.7268				Std	0.56		RNA	Δconcentration [µM]	0	-1.2668	-1.9452	-2.4188	-3.8688
				Intensity	8657616	8158168	7873548	7655872	6913816								Intensity	6961036	6175060	5754036	5460252	4560656
Path	/misc/biophysik/std55969/phd/HPLC/matlab/1913/1913_110_310.5/Analysis/fit_ntandrna_110_2datasets_final.m												Path	/misc/biophysik/std55969/phd/HPLC/matlab/1913/1913_151_310.5/Analysis/fit_ntandrna_151_2datasets_final.m
				Time [min]	0	1	2	3	5								Time [min]	0	1	2	3	5
Enzyme	RNA	Dataset	Component										Enzyme	RNA	Dataset	Component
Xrn2 ΔZnF N12C (313K)	AU10	A	Nucleotides	Δconcentration [µM]	0	37.5196	73.1548	111.733	186.388				Xrn2 ΔZnF N12C (313K)	GC12	A	Nucleotides	Δconcentration [µM]	0	26.254	52.1744	77.0404	125.034
				Intensity	174188	816476	1426512	2086920	3364920								Intensity	178964	643520	1102168	1542168	2391400
			RNA	Δconcentration [µM]	0	-1.4288	-2.058	-2.7948	-4.3488							RNA	Δconcentration [µM]	0	-0.9332	-1.3452	-2.0048	-3.318
				Intensity	8732616	7818964	7416736	6945476	5951612								Intensity	6425716	5846692	5591116	5181760	4367076
		B	Nucleotides	Δconcentration [µM]	0	44.038	90.8724	133.302	217.919						B	Nucleotides	Δconcentration [µM]	0	24.2632	49.3048	76.9992	129.882
Rate	127.07			Intensity	186928	940804	1742552	2468900	3917448				Rate	3.83			Intensity	167976	597304	1040404	1530448	2466184
Std	38.53		RNA	Δconcentration [µM]	0	-0.9508	-1.7276	-2.432	-4.3668				Std	0.81		RNA	Δconcentration [µM]	0	-0.6936	-3.0988	-3.6036	-3.9288
				Intensity	9126576	8518684	8021932	7571368	6334232								Intensity	6283456	5853172	4360652	4047644	3845804
		C	Nucleotides	Δconcentration [µM]	0	49.8944	102.419	149.934	258.286						C	Nucleotides	Δconcentration [µM]	0	42.7588	79.3528	118.152	192.216
				Intensity	206228	1060360	1959516	2772920	4627772								Intensity	164668	921268	1568788	2255320	3565852
			RNA	Δconcentration [µM]	0	-1.8508	-3.0176	-4.4064	-6.3168							RNA	Δconcentration [µM]	0	-1.3176	-2.5064	-3.4644	-5.4792
				Intensity	11406388	10222908	9476684	8588800	7367064								Intensity	6439508	5622036	4884364	4289948	3039804
		D	Nucleotides	Δconcentration [µM]	0	29.834	51.5152	73.5324	120.595						D	Nucleotides	Δconcentration [µM]	0	34.0568	57.1732	84.24	134.275
				Intensity	161292	672016	1043172	1420080	2225732								Intensity	169924	772544	1181580	1660516	2545872
			RNA	Δconcentration [µM]	0	-1.0768	-1.4684	-2.2252	-2.7424							RNA	Δconcentration [µM]	0	-1.0496	-1.7668	-2.4548	-3.766
				Intensity	8643652	7955200	7704700	7220840	6889908								Intensity	6814044	6162820	5717700	5290876	4477328
														samples were summed up from fragmented peaks
Path	/misc/biophysik/std55969/phd/HPLC/matlab/1913/1913_110_313/Analysis/fit_ntandrna_110_4datasets_final.m												Path	/misc/biophysik/std55969/phd/HPLC/matlab/1913/1913_151_313/Analysis/fit_ntandrna_151_4datasets_final.m
