# Supplementary material for: Observation of conformational changes that underlie the catalytic cycle of Xrn2
Source: Nat Chem Biol. 2022 Aug 25;18(10):1152–60. doi: 10.1038/s41589-022-01111-6 (PMC9512700; doi:10.1038/s41589-022-01111-6)
Supplement: Source Data Extended Data Fig. 9 — RNA binding data. [file 41589_2022_1111_MOESM6_ESM.xlsx]

## Sheet: Extended Data Fig. 9
Xrn2 A5F 10mer : RNA (1 nM)
Measurement 1		Measurement 2		Measurement 3
Protein concentration (nM)	mAnisotropy	Protein concentration (nM)	mAnisotropy	Protein concentration (nM)	mAnisotropy
0	71.2308	0	58.4286	0	68.2857
2	128.462	2	123	2	127.286
5	153.769	5	142.857	5	144.857
10	170.385	10	164.857	10	164.143
30	196.692	30	187.286	30	189.429
80	204	80	195	80	197.714
200	202.923	200	197.286	200	199.429
kD=2.66 nM		kD=2.46 nM		kD=2.86 nM
kD=2.663 (0.2) nM
Xrn2 dZF N12C A5F 10mer : RNA (1 nM)
Measurement 1		Measurement 2		Measurement 3
Protein concentration (nM)	mAnisotropy	Protein concentration (nM)	mAnisotropy	Protein concentration (nM)	mAnisotropy
0	71.2308	0	58.4286	0	68.2857
2	128.462	2	123	2	127.286
5	153.769	5	142.857	5	144.857
10	170.385	10	164.857	10	164.143
30	196.692	30	187.286	30	189.429
80	204	80	195	80	197.714
200	202.923	200	197.286	200	199.429
kD=4.07 nM		kD=3.17 nM		kD=4.03 nM
kD=3.76 (0.51) nM
